# Supplementary material for: Substituent Effect in Histamine and Its Impact on Interactions with the G Protein-Coupled Human Receptor H1 Modelled by Quantum-Chemical Methods
Source: Molecules. 2025 Sep 15;30(18):3736. doi: 10.3390/molecules30183736 (PMC12472401; doi:10.3390/molecules30183736)
Supplement: Supplementary file 1 [file molecules-30-03736-s001.zip]

Archive with 1 entries (1 files):
- molecules-3784226-supplementary.pdf
